# Supplementary material for: Real-World Outcomes of Axicabtagene Ciloleucel for Treatment of Relapsed or Refractory Large B-Cell Lymphoma in Canada
Source: Curr Oncol. 2026 Jan 31;33(2):85. doi: 10.3390/curroncol33020085 (PMC12939802; doi:10.3390/curroncol33020085)
Supplement: Supplementary file 1 [file curroncol-33-00085-s001.zip]

Archive with 1 entries (1 files):
- curroncol-4078902-supplementary.pdf
